# Supplementary material for: Correlation between Inter-Blink Interval and Episodic Encoding during Movie Watching
Source: PLoS One. 2015 Nov 3;10(11):e0141242. doi: 10.1371/journal.pone.0141242 (PMC4631519; doi:10.1371/journal.pone.0141242)
Supplement: S1 Dataset — (Fig 2A) (XLSX) [file pone.0141242.s001.xlsx]

## Sheet: S1_Dataset
S1 Dataset. Mean IEBI of each subject in conditions.
SUBJECT(n)	REST	CONTROL	MOVIE
1	2.41129	3.05102	5.62742
2	2.6	3.68831	4.53481
3	2.65487	2.41935	2.36957
4	4.08219	6.25	11.7458
5	3.39773	3.84615	2.76396
6	2.79245	4.51515	6.86332
7	3.17021	2.90291	2.37913
8	3.78481	7.425	10.429
9	3.24242	4.95	2.85084
10	2.875	1.72254	2.06846
11	1.625	2.09091	2.86924
12	4.16393	3.65	4.64338
13	1.66111	1.74854	1.45477
14	2.77778	1.94771	2.10846
15	2.27481	1.91558	2.72337
16	1.29437	1.67598	2.08702
17	2.17557	1.70455	5.0492
18	3.42529	3.20652	2.39171
19	1.98667	1.63736	2.0229
20	1.62162	2.16788	2.17785
21	2.5913	5.4	5.6432
22	2.42623	4.47761	5.7566
23	1.79641	2.51261	3.43406
24	1.54922	1.81818	1.62985
