# Supplementary material for: Correlation between Inter-Blink Interval and Episodic Encoding during Movie Watching
Source: PLoS One. 2015 Nov 3;10(11):e0141242. doi: 10.1371/journal.pone.0141242 (PMC4631519; doi:10.1371/journal.pone.0141242)
Supplement: S2 Dataset — (Fig 3A) (XLSX) [file pone.0141242.s002.xlsx]

## Sheet: S2_Dataset
S2 Dataset. The result of survey for the most memorable scene
	scene1	scene2	scene3
response rates	45.8333	25	12.5
