# Supplementary material for: Correlation between Inter-Blink Interval and Episodic Encoding during Movie Watching
Source: PLoS One. 2015 Nov 3;10(11):e0141242. doi: 10.1371/journal.pone.0141242 (PMC4631519; doi:10.1371/journal.pone.0141242)
Supplement: S3 Dataset — (Fig 3B) (XLSX) [file pone.0141242.s003.xlsx]

## Sheet: S3_Dataset
S3 Dataset. Time series data of normalized IEBI (filtered by Gaussian kernel) from raw of IEBI time series data in movie condition
1	0.105626	0.114972	0.123885	0.132253	0.139931	0.146856	0.152982	0.158292	0.162796	0.166525	0.169527	0.171858	0.173616	0.174822	0.175566	0.175915	0.175936	0.175696	0.175269	0.174707	0.174079	0.173449	0.172866	0.172381	0.172035	0.171856	0.171889	0.172107	0.172524	0.173128	0.1739	0.174822	0.175861	0.176969	0.178099	0.179218	0.180277	0.181189	0.181922	0.182415	0.182649	0.182609	0.182285	0.181708	0.180935	0.180044	0.179092	0.178157	0.177333
2	0.131226	0.142695	0.153594	0.163779	0.17308	0.181414	0.18873	0.195012	0.200285	0.204606	0.208072	0.210785	0.212864	0.214437	0.215641	0.216557	0.217285	0.217892	0.218433	0.218922	0.219385	0.219805	0.220183	0.220526	0.220813	0.221054	0.221256	0.221428	0.221607	0.221763	0.221913	0.222066	0.222216	0.222344	0.222457	0.222532	0.222552	0.222517	0.222465	0.222321	0.222111	0.221835	0.221478	0.22108	0.220619	0.2201	0.219527	0.218913	0.218296
3	0.228877	0.251441	0.273312	0.294129	0.313603	0.331459	0.34754	0.361768	0.374108	0.38461	0.393375	0.400547	0.406292	0.410817	0.414293	0.416932	0.418887	0.420335	0.421387	0.422174	0.422754	0.423207	0.42355	0.423794	0.423954	0.424001	0.423918	0.423686	0.423287	0.422708	0.421971	0.421066	0.420056	0.418983	0.417879	0.416821	0.415871	0.415068	0.414526	0.414189	0.414136	0.414347	0.414811	0.415498	0.416359	0.417308	0.418329	0.419307	0.4202
4	0.0467845	0.0513821	0.0558185	0.060013	0.0639046	0.0674253	0.0705424	0.0732362	0.0755056	0.0773752	0.0788675	0.0800332	0.0809275	0.0816152	0.0821497	0.0825908	0.082983	0.0833667	0.0837572	0.0841667	0.0845885	0.0850126	0.0854145	0.0857784	0.0860782	0.0863021	0.0864428	0.0865012	0.0864853	0.0864085	0.0862864	0.0861312	0.0859839	0.0858153	0.0856406	0.0854506	0.0852467	0.0850089	0.084724	0.0843809	0.0839727	0.0834934	0.0829667	0.0824009	0.0818248	0.081276	0.0807969	0.0804661	0.0802981
5	0.215979	0.234708	0.252511	0.269067	0.28421	0.297817	0.30983	0.320266	0.329168	0.336629	0.342784	0.347751	0.351692	0.354727	0.357011	0.358654	0.359795	0.360529	0.360981	0.361225	0.361367	0.361463	0.361568	0.361705	0.361904	0.362123	0.362345	0.36252	0.3626	0.362532	0.362275	0.361828	0.361196	0.360394	0.359486	0.35853	0.357589	0.356826	0.35614	0.355614	0.355243	0.354971	0.354747	0.354457	0.354013	0.353289	0.352231	0.350806	0.348978
6	0.078132	0.0837284	0.0889017	0.0936682	0.0980983	0.102313	0.106473	0.110765	0.115407	0.12052	0.126241	0.132612	0.139585	0.147011	0.15464	0.162139	0.169116	0.175172	0.179892	0.182959	0.18415	0.183371	0.180684	0.176296	0.170565	0.163907	0.156827	0.149833	0.14339	0.137882	0.133589	0.130645	0.129064	0.128736	0.129474	0.131007	0.133052	0.135329	0.137591	0.139674	0.141416	0.142767	0.143719	0.14431	0.144602	0.144668	0.144579	0.144392	0.144147
7	0.226985	0.249766	0.271824	0.292762	0.312234	0.329988	0.345802	0.359587	0.371326	0.381115	0.389046	0.39533	0.400194	0.403889	0.406667	0.408765	0.410471	0.411858	0.413107	0.41431	0.415513	0.41672	0.417897	0.419015	0.419954	0.420649	0.421041	0.421053	0.42068	0.419917	0.418837	0.417531	0.416142	0.414835	0.413784	0.413146	0.413057	0.413621	0.414788	0.416575	0.41882	0.421337	0.423949	0.426352	0.428318	0.429734	0.430435	0.430346	0.429494
8	0.0595167	0.0662495	0.0726219	0.0784441	0.083555	0.0878357	0.0912384	0.093721	0.0953361	0.0961699	0.0963436	0.0959998	0.095288	0.0943515	0.0933169	0.0922871	0.0913521	0.0905441	0.0899013	0.0894379	0.0891581	0.0890614	0.0891467	0.0894236	0.0898778	0.0905136	0.0913236	0.0922913	0.0933881	0.0945719	0.0958035	0.0969982	0.0980985	0.0990405	0.0997697	0.100247	0.100441	0.100387	0.100087	0.0995857	0.0989369	0.0982016	0.0974394	0.0967011	0.0960616	0.0954978	0.0950451	0.0946963	0.0944294
9	0.187272	0.205325	0.222892	0.239757	0.255709	0.270613	0.284347	0.296839	0.308039	0.317941	0.326533	0.333833	0.33987	0.344689	0.348355	0.35095	0.352579	0.35336	0.353451	0.352989	0.35214	0.351086	0.349938	0.348839	0.347891	0.347199	0.346763	0.346617	0.346746	0.347133	0.347692	0.348374	0.349106	0.349817	0.350485	0.350991	0.351351	0.351534	0.351553	0.351432	0.3512	0.350922	0.350624	0.350362	0.350158	0.35009	0.350129	0.350294	0.350529
10	0.293353	0.318477	0.34211	0.363885	0.383538	0.400954	0.416028	0.428839	0.439533	0.448311	0.455407	0.461105	0.465641	0.469266	0.472235	0.474665	0.476721	0.478506	0.480107	0.481551	0.482858	0.484052	0.485112	0.486029	0.486776	0.487364	0.48774	0.487906	0.487871	0.487615	0.487167	0.486545	0.485807	0.484959	0.484051	0.483164	0.482337	0.48157	0.480887	0.480336	0.479919	0.479589	0.479328	0.479143	0.478974	0.478791	0.478597	0.478351	0.478067
11	0.204906	0.223148	0.240581	0.256962	0.272099	0.285829	0.298083	0.30881	0.318046	0.325829	0.332265	0.337454	0.341516	0.344597	0.346817	0.348304	0.349205	0.349609	0.349643	0.349402	0.348975	0.348437	0.347855	0.34728	0.346755	0.346303	0.345969	0.345744	0.345654	0.345706	0.345896	0.346234	0.346727	0.347351	0.348097	0.348943	0.349865	0.350818	0.35175	0.352642	0.353426	0.354073	0.354534	0.354788	0.354825	0.354632	0.354224	0.353599	0.352827
12	0.115995	0.127291	0.138199	0.148531	0.15816	0.166964	0.174886	0.181909	0.188034	0.193308	0.197795	0.201574	0.204727	0.207336	0.20952	0.211278	0.21269	0.213793	0.214613	0.215165	0.215462	0.215503	0.215296	0.214849	0.21418	0.213317	0.212304	0.211245	0.210146	0.209121	0.208266	0.207668	0.20742	0.207583	0.208192	0.209235	0.210684	0.212445	0.214425	0.216456	0.218402	0.220143	0.221578	0.222653	0.223363	0.223746	0.223885	0.223904	0.223871
13	0.412898	0.448438	0.48212	0.513486	0.54221	0.568009	0.590811	0.61061	0.627546	0.641783	0.65357	0.663178	0.670887	0.676954	0.681662	0.685197	0.68779	0.689581	0.690717	0.691312	0.691453	0.691265	0.690766	0.690052	0.689173	0.688169	0.687114	0.686012	0.684948	0.683903	0.682911	0.682052	0.681314	0.680717	0.680312	0.680088	0.680034	0.680204	0.680547	0.681121	0.681776	0.682513	0.683235	0.683936	0.6845	0.68483	0.684921	0.684683	0.684107
14	0.259025	0.284424	0.308865	0.331962	0.353363	0.372827	0.3902	0.405414	0.418516	0.42956	0.438709	0.446129	0.452043	0.456643	0.460147	0.46276	0.464674	0.46607	0.467111	0.467939	0.468676	0.469419	0.47024	0.471181	0.472259	0.473465	0.47477	0.476127	0.477472	0.478773	0.479938	0.480931	0.481728	0.482314	0.482636	0.48277	0.482729	0.482488	0.482119	0.481621	0.48106	0.480437	0.479755	0.479039	0.478279	0.477485	0.476641	0.475726	0.474793
15	0.219386	0.238567	0.256806	0.273836	0.289487	0.303566	0.316025	0.326852	0.336106	0.343857	0.350221	0.355344	0.359352	0.362379	0.364571	0.366026	0.366871	0.367194	0.367084	0.366645	0.365953	0.365096	0.364162	0.363226	0.362386	0.361678	0.361172	0.360895	0.360863	0.361061	0.36146	0.36206	0.362769	0.363561	0.364364	0.365171	0.365932	0.366634	0.367268	0.367837	0.368343	0.368812	0.369219	0.369582	0.369878	0.370107	0.370246	0.370264	0.370176
16	0.260885	0.286661	0.311573	0.335213	0.357191	0.377244	0.395159	0.410843	0.424277	0.43556	0.444822	0.452269	0.458139	0.462684	0.466158	0.468792	0.470787	0.472331	0.473541	0.474519	0.47533	0.476014	0.476599	0.477101	0.477536	0.477922	0.478272	0.478629	0.479	0.479409	0.479871	0.480378	0.480935	0.481534	0.482132	0.482695	0.483196	0.483629	0.483926	0.484092	0.48411	0.483979	0.483733	0.483368	0.482887	0.482345	0.481732	0.481089	0.48046
17	0.107973	0.11911	0.129914	0.140192	0.149761	0.158478	0.166256	0.173016	0.178755	0.183499	0.187309	0.190268	0.192492	0.194083	0.195174	0.195859	0.196249	0.19643	0.196469	0.196431	0.196353	0.196263	0.19619	0.196134	0.196113	0.196121	0.196172	0.19625	0.196359	0.196502	0.19666	0.196835	0.197032	0.197218	0.197389	0.197522	0.197648	0.197717	0.197729	0.197684	0.197596	0.197445	0.197236	0.197012	0.196761	0.196496	0.196226	0.195976	0.195743
18	0.24872	0.270656	0.291529	0.310972	0.328747	0.344693	0.358702	0.370765	0.380933	0.389338	0.396118	0.401482	0.405617	0.40872	0.411	0.412613	0.413715	0.41443	0.414863	0.415096	0.415196	0.415208	0.415178	0.415172	0.415175	0.415237	0.415366	0.415574	0.415896	0.416283	0.416732	0.417254	0.417808	0.418348	0.418888	0.419364	0.419748	0.420056	0.420233	0.420293	0.420214	0.420021	0.419721	0.419331	0.418886	0.418456	0.418027	0.417675	0.417448
19	0.293739	0.319419	0.343721	0.366287	0.386861	0.405229	0.421334	0.435228	0.446988	0.456818	0.464929	0.471592	0.477043	0.481514	0.485237	0.48836	0.491055	0.493379	0.495411	0.4972	0.498731	0.500027	0.501051	0.501822	0.502288	0.502455	0.502322	0.501929	0.501246	0.50032	0.499197	0.497915	0.49655	0.495114	0.493696	0.492356	0.49111	0.490007	0.489071	0.48835	0.487792	0.487408	0.487207	0.487105	0.487122	0.487185	0.487315	0.487435	0.487582
20	0.269533	0.292842	0.314946	0.335549	0.354438	0.371449	0.386561	0.399764	0.411171	0.420906	0.429161	0.436102	0.441914	0.44676	0.450816	0.454172	0.456954	0.459235	0.461101	0.462593	0.463766	0.464654	0.465317	0.465773	0.466052	0.4662	0.466225	0.466141	0.465981	0.465739	0.465418	0.465033	0.464597	0.464104	0.463545	0.462944	0.462296	0.461611	0.460892	0.460167	0.459424	0.458717	0.45802	0.457348	0.456792	0.456304	0.455917	0.45566	0.455497
21	0.0949637	0.104639	0.114061	0.12307	0.131525	0.139343	0.146392	0.152634	0.15804	0.162608	0.166361	0.169337	0.171587	0.173191	0.174209	0.174733	0.174855	0.174661	0.17426	0.173735	0.173188	0.172715	0.172392	0.172298	0.172476	0.172968	0.173771	0.17486	0.176192	0.17768	0.179237	0.180741	0.182095	0.183188	0.183945	0.184308	0.184245	0.183811	0.182987	0.181853	0.1805	0.179005	0.177463	0.175943	0.174498	0.1732	0.172055	0.171084	0.170297
22	0.103968	0.112885	0.121325	0.129181	0.136367	0.142828	0.148559	0.153544	0.15782	0.161438	0.164449	0.166923	0.168916	0.170498	0.171721	0.172637	0.173305	0.173759	0.174046	0.17421	0.174279	0.174289	0.174281	0.174255	0.174233	0.174226	0.174228	0.174243	0.174246	0.174231	0.174179	0.174103	0.173968	0.173796	0.173584	0.173366	0.173128	0.172914	0.172735	0.172602	0.172536	0.172548	0.172622	0.17275	0.172916	0.17309	0.173267	0.173429	0.173525
23	0.174116	0.189473	0.204068	0.217659	0.23007	0.241179	0.250915	0.259284	0.266312	0.27209	0.276754	0.280413	0.283228	0.285357	0.286925	0.288076	0.288906	0.289505	0.289936	0.290239	0.29044	0.290571	0.290604	0.290551	0.290408	0.290175	0.289855	0.289482	0.289057	0.288624	0.288211	0.287864	0.287617	0.287487	0.287501	0.287679	0.287996	0.288472	0.289062	0.289747	0.290501	0.291276	0.292064	0.292864	0.293576	0.294216	0.294758	0.295168	0.295449
24	0.331621	0.363314	0.393979	0.423202	0.450584	0.475882	0.498894	0.519535	0.537792	0.553717	0.567407	0.578995	0.588627	0.596452	0.602653	0.60737	0.610769	0.613012	0.614257	0.614715	0.61452	0.613883	0.612981	0.611987	0.611056	0.610309	0.609867	0.609768	0.610038	0.610659	0.611574	0.612716	0.613992	0.615296	0.616539	0.617684	0.618609	0.619297	0.619731	0.619956	0.619915	0.61963	0.619209	0.618598	0.617867	0.616994	0.615998	0.614921	0.613776
[truncated: 5,000 more columns]
