# Supplementary material for: Correlation between Inter-Blink Interval and Episodic Encoding during Movie Watching
Source: PLoS One. 2015 Nov 3;10(11):e0141242. doi: 10.1371/journal.pone.0141242 (PMC4631519; doi:10.1371/journal.pone.0141242)
Supplement: S4 Dataset — (Fig 4B) (XLSX) [file pone.0141242.s004.xlsx]

## Sheet: S4_Dataset
S4 Dataset. Memory performance score and normalized IEBIs at the scene in each subject
ITEM(scene)	Exponential memory performance score	Normalized IEBI
1	9.47	0.356621
2	8.5	0.34819
3	13.46	0.34656
4	9.22	0.342632
5	15.42	0.346508
6	11.76	0.345053
7	11.44	0.353958
8	21.34	0.355487
9	10.55	0.340278
10	14.6	0.34863
11	12.41	0.360622
12	13.46	0.388531
13	12.41	0.342438
14	13.83	0.354088
15	8.73	0.346546
16	10.27	0.353906
17	3.38	0.337749
18	5.51	0.337112
19	7.42	0.338119
20	2.65	0.337231
21	4.32	0.337658
22	5.08	0.338138
23	6.84	0.334651
24	3.2	0.338198
25	9.73	0.33594
26	11.76	0.337106
27	6.48	0.336194
28	2.19	0.342163
29	4.09	0.339421
30	3.38	0.336877
31	6.84	0.335814
32	2.32	0.337298
